# Supplementary material for: Computational Characterization of Undifferentially Expressed Genes with Altered Transcription Regulation in Lung Cancer
Source: Genes (Basel). 2023 Dec 1;14(12):2169. doi: 10.3390/genes14122169 (PMC10742656; doi:10.3390/genes14122169)
Supplement: Supplementary file 1 [file genes-14-02169-s001.zip]

Archive with 1 entries (1 files):
- genes-2668545-supplementary.pdf
